# Supplementary material for: The proportion, species distribution and dynamic trends of bloodstream infection cases in a tertiary hospital in China, 2010–2019
Source: Infection. 2021 Jun 28;50(1):121–30. doi: 10.1007/s15010-021-01649-y (PMC8803777; doi:10.1007/s15010-021-01649-y)
Supplement: Supplementary file 1 — Supplemental Material.R: R Programming Language Cochran-Armitage trend test package (CATT) (r 2 kb) [file 15010_2021_1649_MOESM1_ESM.r]

TBL = matrix(c(1743,209821,1694,255927,1707,285326,2053,320109,2184,357363),nrow = 2)
TBL
CATT(table = TBL)

CA = matrix(c(464,211100,492,257129,479,286554,525,321637,520,359027),nrow = 2)
CA
CATT(table = CA)

HA = matrix(c(1279,210285,1202,256419,1228,285805,1528,320634,1664,357883),nrow = 2)
HA
CATT(table = HA)

GGG = matrix(c(843,900,802,892,678,1029,881,1172,1106,1078),nrow = 2)
GGG
CATT(table = GGG)

GGG74 = matrix(c(37,1706,122,1572,155,1552,192,1861,315,1869),nrow = 2)
GGG74
CATT(table = GGG74)

GGG80 = matrix(c(66,1677,97,1597,109,1598,113,1940,139,2045),nrow = 2)
GGG80
CATT(table = GGG80)

GGG43 = matrix(c(58,1685,63,1631,65,1642,79,1974,68,2116),nrow = 2)
GGG43
CATT(table = GGG43)

GGG28 = matrix(c(25,1718,28,1666,40,1667,48,2005,35,2149),nrow = 2)
GGG28
CATT(table = GGG28)


CONS = matrix(c(447,1296,463,1231,357,1350,483,1570,709,1475),nrow = 2)
CONS
CATT(table = CONS)

GGG9 = matrix(c(40,1703,73,1621,123,1584,184,1869,258,1926),nrow = 2)
GGG9
CATT(table = GGG9)

GGG64 = matrix(c(336,1407,212,1482,6,1701,0,2053,2,2182),nrow = 2)
GGG64
CATT(table = GGG64)

GGG76 = matrix(c(18,1725,31,1663,41,1666,47,2006,67,2117),nrow = 2)
GGG76
CATT(table = GGG76)

GGG88 = matrix(c(2,1741,20,1674,21,1686,37,2016,51,2133),nrow = 2)
GGG88
CATT(table = GGG88)


GGGYGJ = matrix(c(624,1119,694,1000,856,851,963,1090,878,1306),nrow = 2)
GGGYGJ
CATT(table = GGGYGJ)


GGG20 = matrix(c(170,1573,242,1452,324,1383,305,1748,298,1886),nrow = 2)
GGG20
CATT(table = GGG20)


GGG26 = matrix(c(93,1650,129,1565,153,1554,236,1817,228,1956),nrow = 2)
GGG26
CATT(table = GGG26)


GGG7 = matrix(c(76,1667,89,1605,77,1630,124,1929,91,2093),nrow = 2)
GGG7
CATT(table = GGG7)


GGG87 = matrix(c(70,1673,55,1639,81,1626,65,1988,52,2132),nrow = 2)
GGG87
CATT(table = GGG87)


GGGGGYYQJ = matrix(c(40,1703,25,1669,4,1703,8,2045,6,2178),nrow = 2)
GGGGGYYQJ
CATT(table = GGGGGYYQJ)


GGGGGYYQJY = matrix(c(48,1695,53,1641,68,1639,75,1978,85,2099),nrow = 2)
GGGGGYYQJY
CATT(table = GGGGGYYQJY)


GGGZJ = matrix(c(188,1555,120,1574,101,1606,126,1927,109,2075),nrow = 2)
GGGZJ
CATT(table = GGGZJ)


GGG5 = matrix(c(57,1686,50,1644,34,1673,38,2015,37,2147),nrow = 2)
GGG5
CATT(table = GGG5)


GGG44 = matrix(c(30,1713,15,1679,25,1682,37,2016,32,2152),nrow = 2)
GGG44
CATT(table = GGG44)


GGG72 = matrix(c(20,1723,16,1678,19,1688,21,2032,23,2161),nrow = 2)
GGG72
CATT(table = GGG72)


GGG35 = matrix(c(16,1727,14,1680,14,1693,18,2035,13,2171),nrow = 2)
GGG35
CATT(table = GGG35)


GGG72 = matrix(c(20,1723,16,1678,19,1688,21,2032,23,2161),nrow = 2)
GGG72
CATT(table = GGG72)

NZ2 = matrix(c(146,1597,107,1587,95,1612,119,1934,106,2078),nrow = 2)
NZ2
CATT(table = NZ2)

FNZ2 = matrix(c(42,1701,13,1681,6,1701,7,2046,3,2181),nrow = 2)
FNZ2
CATT(table = FNZ2)
